# Supplementary material for: Novel Perspective on Molecular and Cellular Adaptations of the Mammary Gland-Regulating Milk Constituents and Immunity of Heat-Stressed Dairy Cows
Source: J Agric Food Chem. 2024 Sep 3;72(37):20286–98. doi: 10.1021/acs.jafc.4c03879 (PMC11421017; doi:10.1021/acs.jafc.4c03879)
Supplement: Supplementary file 2 — jf4c03879_si_002.xlsx [file jf4c03879_si_002.xlsx]

## Sheet: HS vs CON
UniProt	baseMean	log2FoldChange	lfcSE	stat	pvalue	padj	qvalue	Identified Proteins	Gene name
A6QLS9	3.00839	3.24401	1.07828	3.0085	0.00262538	0.075536	0.0561391	RAB10 protein	RAB10
E1BFX3 (+1)	2.13031	3.23387	1.23986	2.60825	0.0091006	0.117118	0.0870435	Ribomal protein L37
Q2YDM1	1.95715	3.18023	1.34949	2.35662	0.0184421	0.171702	0.127611	ADP-ribylation factor-like protein 1	ARL1
F1MNG3 (+1)	1.87794	3.04104	1.15023	2.64384	0.0081971	0.112996	0.0839794	Ras-related C3 botulinum toxin substrate 1	RAC1
Q3T0B7	2.22087	2.87004	0.975869	2.94101	0.00327148	0.075536	0.0561391	40S ribomal protein S27-like	RPS27L
E1BD64	3.20867	2.62237	0.796505	3.29234	0.000993558	0.0450144	0.0334552	Mitochondrial pyruvate carrier	MPC2
Q3T035	3.11897	2.23118	0.727403	3.06733	0.00215981	0.0679521	0.0505027	Actin-related protein 2/3 complex subunit 3	ARPC3
M5FMU6 (+1)	4.09394	1.90509	0.877342	2.17144	0.0298981	0.22773	0.169251	V-type proton ATPase proteolipid subunit	ATP6V0C
Q2KIT0	5.02914	1.63299	0.539519	3.02676	0.00247193	0.0741578	0.0551148	Protein HP-20 homolog
Q5E971	17.1853	1.60498	0.330714	4.85306	1.21572e-06	0.000492365	0.000365931	Transmembrane emp24 domain-containing protein 10	TMED10
Q3T156	3.08249	1.5648	0.722339	2.1663	0.0302885	0.22773	0.169251	Chromome 9 open reading frame 46 ortholog	C8H9ORF46
Q3SZ87	8.53589	1.50389	0.395468	3.80281	0.000143067	0.0158005	0.0117431	Translocon-associated protein subunit gamma	SSR3
Q3MIC0	3.87875	1.47998	0.577458	2.56293	0.0103793	0.123636	0.0918873	60S ribomal protein L37a	RPL37A
Q0IIG8	6.77037	1.43093	0.613999	2.3305	0.0197795	0.17771	0.132076	Ras-related protein Rab-18	RAB18
Q8SQ21	3.72195	1.38588	0.679736	2.03885	0.0414653	0.274533	0.204035	Histidine triad nucleotide-binding protein 2, mitochondrial	HINT2
Q3T003	6.94454	1.3704	0.416479	3.29044	0.00100032	0.0450144	0.0334552	60S ribomal protein L18a	RPL18A
Q2TBX5	8.66157	1.3037	0.436375	2.98756	0.00281213	0.075536	0.0561391	Translocon-associated protein subunit delta	SSR4
Q3SZQ6	4.90868	1.25572	0.529651	2.37084	0.0177477	0.171139	0.127192	60S ribomal protein L32	RPL32
Q56K10	6.58042	1.24338	0.489655	2.5393	0.0111074	0.127414	0.0946954	40S ribomal protein S15	RPS15
P19803	9.76677	1.18464	0.358479	3.30464	0.000951	0.0450144	0.0334552	Rho GDP-dissociation inhibitor 1	ARHGDIA
Q2HJ57	6.24592	1.09653	0.438595	2.50008	0.0124164	0.134097	0.0996621	Coactin-like protein	COTL1
P13696	12.0566	1.07075	0.303801	3.52452	0.000424248	0.0312401	0.023218	Phphatidylethanolamine-binding protein 1	BP1
A6H769	15.6845	1.07007	0.302703	3.53504	0.000407709	0.0312401	0.023218	40S ribomal protein S7	RPS7
Q3SZ90	12.1312	1.06346	0.370303	2.87186	0.00408058	0.078697	0.0584884	60S ribomal protein L13a	RPL13A
P35705	8.19823	1.05478	0.37122	2.84139	0.0044918	0.0808523	0.0600903	Thioredoxin-dependent peroxide reductase, mitochondrial	PRDX3
Q3ZBH8	7.92497	1.05133	0.427012	2.46206	0.0138141	0.140886	0.104708	40S ribomal protein S20	RPS20
P80311	12.3514	1.01381	0.346076	2.92944	0.00339572	0.075536	0.0561391	Peptidyl-prolyl cis-trans isomerase B	PPIB
Q3T087	9.03045	1.01349	0.348512	2.90805	0.00363692	0.075536	0.0561391	60S ribomal protein L11	RPL11
Q3MHY1	6.42551	0.990172	0.422736	2.3423	0.0191655	0.174428	0.129637	Cysteine and glycine-rich protein 1	CSRP1
Q9BGI3	8.57569	0.983894	0.376776	2.61135	0.00901867	0.117118	0.0870435	Peroxiredoxin-2	PRDX2
Q56JU9	5.92481	0.979792	0.469223	2.08812	0.0367872	0.254681	0.189281	40S ribomal protein S24	RPS24
Q3T171	5.16023	0.962652	0.489664	1.96594	0.049305	0.298038	0.221504	60S ribomal protein L36	RPL36
P02584	16.5513	0.938572	0.287491	3.2647	0.00109581	0.0467163	0.03472	Profilin-1	PFN1
Q3T0F4	12.3257	0.914476	0.347597	2.63086	0.00851703	0.11498	0.0854542	40S ribomal protein S10	RPS10
A4FV10 (+1)	6.73943	0.871995	0.425523	2.04923	0.0404395	0.274533	0.204035	TMED4 protein (Fragment)	TMED4
Q3T0L7	12.7417	0.854574	0.355016	2.40714	0.016078	0.156906	0.116614	60S ribomal protein L28	RPL28
Q3T0V4	7.92385	0.850277	0.380481	2.23474	0.0254341	0.203461	0.151214	40S ribomal protein S11	RPS11
P79132	8.24247	0.844628	0.392044	2.15442	0.0312074	0.22773	0.169251	Caveolin-1	CAV1
P84080 (+1)	17.8747	0.826143	0.36152	2.28519	0.0223014	0.192317	0.142932	ADP-ribylation factor 1	ARF1
Q5E946	15.9704	0.824858	0.263955	3.125	0.00177806	0.0600096	0.0445997	Protein DJ-1	PARK7
Q5E9F5	13.6184	0.8042	0.293942	2.73591	0.00622081	0.0950728	0.070659	Transgelin-2	TAGLN2
Q9TS87 (+1)	39.7106	0.793258	0.246059	3.22386	0.00126476	0.0488631	0.0363156	Transgelin	TAGLN
F1MBF6	10.8846	0.750399	0.320134	2.34401	0.0190775	0.174428	0.129637	F1MBF6	RAB6A
E1BB71 (+1)	13.5472	0.744419	0.30139	2.46995	0.0135133	0.14033	0.104295	Uncharacterized protein
Q862I1	10.4696	0.733692	0.339423	2.16158	0.0306503	0.22773	0.169251	60S ribomal protein L24	RPL24
A7YY28	8.85355	0.712325	0.350916	2.02991	0.0423662	0.274533	0.204035	Protein ABHD14B	ABHD14B
Q5E973	10.6797	0.706183	0.312988	2.25626	0.0240541	0.199345	0.148155	60S ribomal protein L18	RPL18
Q3T0X6	17.5917	0.703545	0.266246	2.64246	0.00823054	0.112996	0.0839794	40S ribomal protein S16	RPS16
Q3T0Q4	20.888	0.693322	0.243584	2.84633	0.00442261	0.0808523	0.0600903	Nucleide diphphate kinase B	NME2
P11116	8.90142	0.687353	0.342849	2.00483	0.0449813	0.284648	0.211553	Galectin-1	LGALS1
A1L528	21.0482	0.676288	0.246023	2.74888	0.00597995	0.0931492	0.0692294	RAB1A, member RAS oncogene family	RAB1A
A6QLG5	15.2399	0.655365	0.283889	2.30853	0.0209699	0.184627	0.137216	40S ribomal protein S9	RPS9
A0A1K0FUD3 (+1)	68.7095	0.600661	0.302529	1.98546	0.0470929	0.288979	0.214772	Globin C1	GLNC1
P62935 (+1)	38.73	0.600032	0.220151	2.72555	0.00641945	0.0962917	0.071565	Peptidyl-prolyl cis-trans isomerase A	PPIA
E9RHW1 (+1)	38.5493	0.585268	0.270942	2.16012	0.0307635	0.22773	0.169251	Heat shock 27kDa protein 1	HSPB1
P55052	26.1236	0.560566	0.248274	2.25785	0.023955	0.199345	0.148155	Fatty acid-binding protein, epidermal	FABP5
Q2HJH2	16.8208	0.513752	0.25485	2.0159	0.0438105	0.279421	0.207669	Ras-related protein Rab-1B	RAB1B
Q5E947	25.5148	0.512983	0.250878	2.04475	0.0408795	0.274533	0.204035	Peroxiredoxin-1	PRDX1
Q76LV2	70.121	0.502585	0.20036	2.50841	0.0121277	0.132749	0.0986601	Heat shock protein HSP 90-alpha	HSP90AA1
F1N789	59.7245	-0.39854	0.179838	-2.21611	0.0266841	0.207828	0.15446	Vinculin	VCL
A5PJE3 (+1)	57.3624	-0.400998	0.196463	-2.04109	0.0412419	0.274533	0.204035	Fibrinogen alpha chain	FGA
A5D7E8	34.2454	-0.427027	0.210297	-2.03059	0.0422966	0.274533	0.204035	Protein disulfide-isomerase	PDIA3
P00761	93.6324	-0.480892	0.185161	-2.59716	0.00939982	0.117118	0.0870435	Trypsin
A0A140T8A9 (+1)	49.2573	-0.519186	0.19135	-2.71327	0.0066622	0.098116	0.0729208	Kappa-casein	CSN3
P02663	74.4674	-0.523361	0.197642	-2.64802	0.00809643	0.112996	0.0839794	Alpha-S2-casein	CSN1S2
Q863B3	48.7436	-0.531932	0.190882	-2.78671	0.00532464	0.0880196	0.065417	Staphylococcal nuclease domain-containing protein 1	SND1
F1N647	581.902	-0.55549	0.188148	-2.95241	0.003153	0.075536	0.0561391	Fatty acid synthase	FASN
Q29S21	93.9414	-0.595751	0.228486	-2.60739	0.00912354	0.117118	0.0870435	Keratin, type II cytkeletal 7	KRT7
E1BKX7	125.153	-0.61275	0.260008	-2.35666	0.0184401	0.171702	0.127611	Filamin B	FLNB
P02662	106.04	-0.639893	0.169229	-3.78123	0.000156054	0.0158005	0.0117431	Alpha-S1-casein	CSN1S1
Q0VCK0	10.5113	-0.646233	0.325141	-1.98755	0.046862	0.288979	0.214772	Bifunctional purine biynthesis protein PURH	ATIC
Q3SZZ9	17.8911	-0.664363	0.285501	-2.32701	0.019965	0.17771	0.132076	FGG protein	FGG
Q3MHH4	9.8708	-0.671604	0.318103	-2.11128	0.0347486	0.242641	0.180333	Glutamine--tRNA ligase	QARS
P05786	44.883	-0.682717	0.301922	-2.26124	0.0237444	0.199345	0.148155	Keratin, type II cytkeletal 8	KRT8
P02666	37.4638	-0.694359	0.216308	-3.21004	0.00132715	0.0488631	0.0363156	Beta-casein	CSN2
F1N169	168.811	-0.707041	0.245251	-2.88293	0.00394	0.077839	0.0578507	Filamin A	FLNA
P17248	35.4205	-0.747005	0.189145	-3.94937	7.83562e-05	0.0110888	0.00824133	Tryptophan--tRNA ligase, cytoplasmic	WARS
A2VDS1	8.34181	-0.815465	0.414397	-1.96784	0.049087	0.298038	0.221504	Selenocysteine lyase	SCLY
P39872	14.785	-0.827404	0.310569	-2.66415	0.00771824	0.111639	0.0829711	60S ribomal protein L3	RPL3
F1MT25	26.3584	-0.827502	0.29635	-2.79231	0.00523334	0.0880196	0.065417	High density lipoprotein binding protein	HDLBP
P35605	9.6346	-0.874979	0.353394	-2.47593	0.0132889	0.139792	0.103895	Coatomer subunit beta'	COPB2
A1L5B7	6.34467	-0.882461	0.410949	-2.14738	0.0317634	0.229717	0.170728	SERPINE1 mRNA binding protein 1	SERBP1
G8JKW7	19.9879	-0.894715	0.25647	-3.48857	0.000485608	0.0327785	0.0243613	Endopin 2	SERPINA3
Q3SX28	48.4131	-0.89709	0.19165	-4.68087	2.85667e-06	0.0007713	0.000573238	TREMBL:Q3SX28;Q5KR48 (B taurus) Tropomyin 2	TPM2
Q9GMB8	7.0559	-0.901712	0.425208	-2.12064	0.0339525	0.241214	0.179273	Serine--tRNA ligase, cytoplasmic	SARS
Q148D3	8.69829	-0.910538	0.385028	-2.36487	0.0180366	0.171702	0.127611	Fumarate hydratase	FH
A0A140T856	23.6172	-0.918837	0.370846	-2.47768	0.0132239	0.139792	0.103895	Coatomer subunit alpha	COPA
A0A140T867 (+1)	64.2122	-0.92395	0.3169	-2.91559	0.00355017	0.075536	0.0561391	Keratin, type I cytkeletal 17	KRT17
Q3SZR3 (+1)	15.4061	-0.990847	0.316501	-3.13063	0.00174434	0.0600096	0.0445997	Alpha-1-acid glycoprotein	ORM1
Q9TTE1	14.0593	-0.999037	0.360334	-2.77253	0.00556223	0.0901082	0.0669693	Serpin A3-1	SERPINA3-1
E1B748	8.53842	-1.00745	0.400141	-2.51774	0.011811	0.131053	0.0973999	Hypoxia up-regulated 1	HYOU1
Q3ZCI9	5.48857	-1.00977	0.449294	-2.24746	0.0246105	0.199345	0.148155	T-complex protein 1 subunit theta	CCT8
Q29RK2	16.7702	-1.01265	0.292712	-3.45956	0.000541068	0.0337127	0.0250556	Pyruvate carboxylase, mitochondrial	PC
G5E5N3 (+1)	4.69662	-1.07227	0.480429	-2.23191	0.025621	0.203461	0.151214	ATP-dependent RNA helicase A	DHX9
ENSEMBL:ENSBTAP00000007350	6.39008	-1.0787	0.500537	-2.15509	0.0311548	0.22773	0.169251	(B taurus) similar to Complement C4-A precursor
F1MCK2	43.1745	-1.08102	0.365059	-2.96121	0.00306432	0.075536	0.0561391	AHNAK nucleoprotein	AHNAK
Q8WN55	9.64021	-1.10829	0.344249	-3.21945	0.00128436	0.0488631	0.0363156	Polypyrimidine tract-binding protein 1	PTBP1
P49410	6.60046	-1.12906	0.40454	-2.79097	0.00525496	0.0880196	0.065417	Elongation factor Tu, mitochondrial	TUFM
E1BMP2	7.29791	-1.13559	0.436438	-2.60195	0.00926953	0.117118	0.0870435	SEC31 homolog A, COPII coat complex component	SEC31A
A6QR28	14.832	-1.16745	0.344309	-3.3907	0.000697151	0.0403352	0.0299775	Phosphoserine aminotransferase 1	PSAT1
Q0IIH5	7.14672	-1.17131	0.41971	-2.79076	0.00525848	0.0880196	0.065417	Nucleobindin 2	NUCB2
P02533	95.4634	-1.19212	0.399058	-2.98733	0.00281424	0.075536	0.0561391	Keratin, type I cytoskeletal 14	KRT214
ENSEMBL:ENSBTAP00000031900	7.04321	-1.19299	0.49439	-2.41306	0.015819	0.156615	0.116398	(B taurus) 121 kDa protein
P53619	7.21146	-1.19494	0.470933	-2.53739	0.0111684	0.127414	0.0946954	Coatomer subunit delta	ARCN1
A7MB16	4.08425	-1.20947	0.538132	-2.24752	0.0246066	0.199345	0.148155	Eukaryotic translation initiation factor 3 subunit B	EIF3B
A7MBJ5	4.96051	-1.2214	0.576907	-2.11716	0.0342464	0.241214	0.179273	Cullin-associated NEDD8-dissociated protein 1	CAND1
P35908	200.954	-1.23896	0.425072	-2.91471	0.00356024	0.075536	0.0561391	Keratin, type II cytoskeletal 2 epidermal	KRT2
P04264	417.645	-1.28002	0.316354	-4.04616	5.2064e-05	0.010543	0.00783562	Keratin, type II cytoskeletal 1	KRT1
F1MX04	6.19511	-1.29968	0.424126	-3.06439	0.00218118	0.0679521	0.0505027	Eukaryotic Translation Initiation Factor 4 Gamma 1	EIF4G1
P13647	108.202	-1.30812	0.453511	-2.88444	0.00392113	0.077839	0.0578507	Keratin, type II cytoskeletal 5	KRT5
P13645	229.941	-1.32768	0.373844	-3.55144	0.000383131	0.0312401	0.023218	Keratin, type I cytoskeletal 10	KRT10
A0A024KLG4 (+3)	6.99808	-1.3557	0.593326	-2.28491	0.0223182	0.192317	0.142932	4-hydroxy-tetrahydrodipicolinate reductase	dapB
Q3ZBH0	6.91681	-1.40201	0.490072	-2.86083	0.00422532	0.0795933	0.0591545	T-complex protein 1 subunit beta	CCT2
A0JN43	2.85952	-1.47208	0.689941	-2.13364	0.0328726	0.235636	0.175127	Family with sequence similarity 62 (C2 domain containing), member A	FAM62A
P35527	218.679	-1.51458	0.384599	-3.93807	8.21395e-05	0.0110888	0.00824133	SWISS-PROT:P35527 Tax_Id	KRT9
F1N6D4 (+1)	7.12902	-1.51668	0.452564	-3.35131	0.000804316	0.0434331	0.0322799	Sodium-dependent phphate transport protein 2B	SLC34A2
Q3ZBH5	5.05225	-1.57643	0.573392	-2.7493	0.00597229	0.0931492	0.0692294	Proliferation-associated 2G4, 38kDa	PA2G4
A5D7M6 (+2)	110.885	-1.62959	0.749601	-2.17394	0.0297098	0.22773	0.169251	KRT5 protein	KRT5
Q29RZ0	5.42042	-1.65405	0.83294	-1.98579	0.0470562	0.288979	0.214772	Acetyl-CoA acetyltransferase, mitochondrial	ACAT1
F1MF76	3.22757	-2.08801	0.94	-2.22129	0.0263313	0.207071	0.153897	Prealbumin-like fold domain-containing protein	LOC515570
F1N3Q7	12.936	-2.51263	0.455153	-5.5204	3.38233e-08	2.73969e-05	2.03616e-05	Apolipoprotein A-IV	APOA4
E1BDX8	26.3042	-2.56821	1.01708	-2.52509	0.0115668	0.130127	0.0967114	Dynein Cytoplasmic 1 Heavy Chain 1	DYNC1H1
F1ME65	3.54524	-2.63347	1.03017	-2.55633	0.0105781	0.124178	0.0922904	Cytoskeleton Associated Protein 4	CKAP4
F1MVC0	2.39579	-2.63818	1.07267	-2.45946	0.0139147	0.140886	0.104708	Carbamoyl-Phosphate Synthetase 2, Aspartate Transcarbamylase and Dihydroorotase	CAD
Q9XSK7	2.19511	-2.88655	1.28227	-2.25113	0.0243772	0.199345	0.148155	Hepatoma-derived growth factor	HDGF
F1N2A2	1.27009	-2.92458	1.45011	-2.01679	0.0437173	0.279421	0.207669	Serpin B6	SERPINB6
Q3SYZ4	1.32742	-2.96343	1.45699	-2.03394	0.041958	0.274533	0.204035	Aspartate--tRNA ligase, cytoplasmic	DARS
P04973	1.36468	-3.01991	1.25191	-2.41224	0.0158548	0.156615	0.116398	Clathrin light chain A	CLTA
Q3SZK8	2.11272	-3.11854	1.20316	-2.59196	0.00954297	0.117118	0.0870435	Na(+)/H(+) exchange regulatory cofactor NHE-RF1	SLC9A3R1
Q148K7	2.1552	-3.16207	1.22976	-2.57128	0.0101322	0.122494	0.091039	Low density lipoprotein receptor-related protein associated protein 1	LRPAP1
E1BKZ5	4.83065	-3.20845	1.09169	-2.93897	0.00329302	0.075536	0.0561391	Golgin B1	GOLGB1
F1N3R4 (+1)	1.53877	-3.26765	1.63517	-1.99836	0.0456776	0.286813	0.213162	LETM1 and EF-hand domain-containing protein 1, mitochondrial	LETM1
P01252 (+1)	1.65796	-3.37019	1.63604	-2.05996	0.0394022	0.270473	0.201018	Prothymin alpha	PTMA

## Sheet: HS vs PF
UniProt	baseMean	log2FoldChange	lfcSE	stat	pvalue	padj	qvalue	Identified Proteins	Gene name
Q3T0B7	2.5461	3.31533	0.934154	3.54902	0.000386665	0.160853	0.1392	40S ribomal protein S27-like	RPS27L
P02465	4.6095	2.79356	1.32535	2.1078	0.0350487	0.954893	0.82635	Collagen alpha-2(I) chain	COL1A2
A7MBA2	1.82491	2.68863	1.01703	2.6436	0.00820299	0.690166	0.597259	26S proteasome non-ATPase regulatory subunit 1	PSMD1
Q86YZ3	10.784	2.57787	0.976536	2.63981	0.00829526	0.690166	0.597259	SWISS-PROT:Q86YZ3 Tax_Id	HRNR
A0A024KLG4 (+3)	2.67686	2.47459	1.24268	1.99133	0.0464442	0.954893	0.82635	4-hydroxy-tetrahydrodipicolinate reductase	dapB
F1MRE5	2.02963	2.39525	1.11527	2.14768	0.0317389	0.954893	0.82635	Acyl-CoA binding domain containing 3	ACBD3
F1N1G7	6.98688	2.36649	0.834627	2.83538	0.00457707	0.544017	0.470784	Kinesin-like protein	KIF5B
E1BBY7	3.17359	2.26591	0.781619	2.89899	0.00374364	0.519119	0.449237	Heat shock 70 kDa protein 4	HSPA4
Q17QZ6	4.3853	2.12531	0.66092	3.21569	0.00130133	0.360902	0.312319	SDPR protein (Fragment)	SDPR
A4FUD0	2.35861	1.97475	0.869989	2.26986	0.023216	0.954893	0.82635	MTHFD1 protein	MTHFD1
F1MZU2	4.7091	1.96611	0.856598	2.29525	0.0217185	0.954893	0.82635	N-Ethylmaleimide Sensitive Factor, Vesicle Fusing ATPase	NSF
F1MNN6 (+1)	17.7626	1.8934	0.919451	2.05928	0.0394677	0.954893	0.82635	Major vault protein	MVP
P41541	14.6016	1.735	0.836047	2.07525	0.0379638	0.954893	0.82635	General vesicular transport factor p115	USO1
Q27966	9.31501	1.5753	0.595044	2.64737	0.00811197	0.690166	0.597259	Unconventional myin-Ic	MYO1C
P00735	2.35507	1.51887	0.729525	2.082	0.037342	0.954893	0.82635	Prothrombin	F2
A7YWF1	13.2449	1.42322	0.610538	2.3311	0.0197482	0.954893	0.82635	ACSS2 protein	ACSS2
A3KMV5	13.5457	1.40924	0.702141	2.00706	0.0447435	0.954893	0.82635	Ubiquitin-like modifier-activating enzyme 1	UBA1
P53712	5.61868	1.21438	0.53072	2.28817	0.0221273	0.954893	0.82635	Integrin beta-1	ITGB1
F1MM34	14.3256	1.00176	0.511129	1.9599	0.0500074	0.954893	0.82635	Catenin alpha-1	CTNNA1
Q5E946	20.6213	0.483253	0.237091	2.03826	0.0415239	0.954893	0.82635	Protein DJ-1	PARK7
P02666	42.7589	-0.606689	0.26238	-2.31226	0.0207636	0.954893	0.82635	Beta-casein	CSN2
Q3T0S6	17.7336	-0.616396	0.307141	-2.00688	0.0447625	0.954893	0.82635	60S ribomal protein L8	RPL8
F1N7T1 (+1)	11.3329	-0.692494	0.310908	-2.22733	0.0259252	0.954893	0.82635	NADH-cytochrome b5 reductase	CYB5R3
F1N3Q7	7.11714	-1.08718	0.527891	-2.05948	0.0394482	0.954893	0.82635	Apolipoprotein A-IV	APOA4
P02510 (+1)	6.05998	-1.12801	0.528388	-2.13481	0.0327765	0.954893	0.82635	Alpha-crystallin B chain	CRYAB
Q5E9D3	4.04755	-1.26146	0.572778	-2.20235	0.0276406	0.954893	0.82635	MIC complex subunit MIC19	CHCHD3
Q3T0X5	4.70603	-1.31596	0.513513	-2.56267	0.0103871	0.78564	0.679881	Proteasome subunit alpha type-1	PSMA1
Q3MHR7	3.68956	-2.3475	1.18155	-1.98679	0.0469459	0.954893	0.82635	Actin-related protein 2/3 complex subunit 2	ARPC2
E1BN47	1.40262	-2.87012	1.41281	-2.03149	0.0422054	0.954893	0.82635	Cytoplasmic FMR1-interacting protein 1	CYFIP1
A4IF97 (+1)	5.56852	-3.04793	1.00626	-3.02897	0.00245393	0.417444	0.36125	Myin regulatory light chain 12B	MYL12B
Q3SYZ4	1.79797	-3.22336	1.44519	-2.23041	0.0257202	0.954893	0.82635	Aspartate--tRNA ligase, cytoplasmic	DARS
P04973	2.18554	-3.49429	1.15617	-3.02229	0.00250868	0.417444	0.36125	Clathrin light chain A	CLTA
P01252 (+1)	5.5169	-4.9274	1.01942	-4.83355	1.34122e-06	0.0011159	0.000965679	Prothymin alpha	PTMA

## Sheet: PF vs CON
UniProt	baseMean	log2FoldChange	pvalue	padj	Identified Proteins	Gene name
A6QLS9	3.31405	3.39555	0.00206896	0.0827586	RAB10 protein	RAB10
Q2YDM1	2.02809	3.21037	0.00271287	0.0917922	ADP-ribylation factor-like protein 1	ARL1
A4IF97 (+1)	4.41342	3.18342	0.00108262	0.0606269	Myin regulatory light chain 12B	MYL12B
F1MNG3 (+1)	1.933	3.08971	0.00845986	0.173324	Ras-related C3 botulinum toxin substrate 1	RAC1
E1BD64	4.09901	2.97619	0.00013857	0.0129332	Mitochondrial pyruvate carrier	MPC2
E1BFX3 (+1)	1.69936	2.86244	0.018801	0.287549	Ribomal protein L37
Q3T035	4.52502	2.78636	0.000345377	0.0263742	Actin-related protein 2/3 complex subunit 3	ARPC3
A1A4N9 (+1)	7.58877	2.71746	0.00219939	0.0839766	Nucleide diphphate kinase	NME1
P02510 (+1)	3.90418	2.47671	0.0100622	0.187828	Alpha-crystallin B chain	CRYAB
P42029	1.2594	2.42781	0.0350848	0.377836	NADH dehydrogenase [ubiquinone] 1 alpha subcomplex subunit 8	NDUFA8
Q3MHX5	6.71138	2.27193	0.0310588	0.352559	Succinate-CoA ligase [GDP-forming] subunit beta, mitochondrial	SUCLG2
Q3SZF2	11.1201	1.81445	0.00901132	0.180226	ADP-ribylation factor 4	ARF4
Q5E971	17.1665	1.57443	1.45413e-05	0.00305367	Transmembrane emp24 domain-containing protein 10	TMED10
Q56K10	7.86034	1.57363	0.00531216	0.135343	40S ribomal protein S15	RPS15
Q0IIG8	7.32575	1.56436	0.0130098	0.231281	Ras-related protein Rab-18	RAB18
Q56JU9	7.76946	1.50096	0.00630126	0.15123	40S ribomal protein S24	RPS24
Q2TBX5	9.59746	1.48222	0.00386269	0.111885	Translocon-associated protein subunit delta	SSR4
Q2KIT0	4.54219	1.40026	0.0393091	0.397827	Protein HP-20 homolog
Q56JY1	4.52032	1.19031	0.0334558	0.367391	60S ribomal protein L35a	RPL35A
Q3T087	9.90614	1.16236	0.0013973	0.073358	60S ribomal protein L11	RPL11
Q3T003	6.33976	1.16118	0.0171234	0.271389	60S ribomal protein L18a	RPL18A
Q3MHM7	7.73294	1.13412	0.0473552	0.422272	60S ribomal protein L35	RPL35
P13696	12.2519	1.06526	0.00180086	0.0827586	Phphatidylethanolamine-binding protein 1	BP1
P79132	9.28106	1.05424	0.0216364	0.302095	Caveolin-1	CAV1
P80311	12.7422	1.03792	0.00358673	0.107602	Peptidyl-prolyl cis-trans isomerase B	PPIB
Q3T0L7	13.9581	1.03608	0.00986868	0.187828	60S ribomal protein L28	RPL28
O46375	10.0456	0.920338	0.0132669	0.231281	Transthyretin	TTR
Q9TS87 (+1)	42.6498	0.913798	0.00287446	0.0917922	Transgelin	TAGLN
P02584	15.7052	0.779582	0.0160891	0.264997	Profilin-1	PFN1
A6QLG5	16.1583	0.757623	0.0420253	0.410479	40S ribomal protein S9	RPS9
A1L528	21.4474	0.681986	0.0363143	0.3813	RAB1A, member RAS oncogene family	RAB1A
P62935 (+1)	39.876	0.608178	0.0501068	0.422272	Peptidyl-prolyl cis-trans isomerase A	PPIA
P68103	110.759	-0.524833	0.0100055	0.187828	Elongation factor 1-alpha 1	EEF1A1
A0A140T897	266.093	-0.577874	0.0406313	0.406313	Serum albumin	ALB
P02662	110.024	-0.597176	0.00698945	0.158679	Alpha-S1-casein	CSN1S1
Q3SX28	51.2817	-0.771331	0.0237787	0.307294	TREMBL:Q3SX28;Q5KR48 (B taurus) Tropomyin 2	TPM2
G5E5C8	23.305	-0.872285	0.0484521	0.422272	Transaldolase	TALDO1
P08728	52.9967	-0.901862	0.0438804	0.420067	Keratin, type I cytkeletal 19	KRT19
Q29S21	86.6117	-0.977825	0.00531172	0.135343	Keratin, type II cytkeletal 7	KRT7
F1MS38	5.71123	-1.0131	0.0356165	0.378707	Protein NDRG1	NDRG1
B0JYN6 (+1)	9.77141	-1.01784	0.0219379	0.302095	Alpha-2-HS-glycoprotein	AHSG
Q3SZI8	12.1612	-1.13648	0.0275819	0.340717	Isovaleryl-CoA dehydrogenase, mitochondrial	IVD
F1MM34	11.8125	-1.17037	0.0336775	0.367391	Catenin alpha-1	CTNNA1
Q3ZBZ8	10.4473	-1.21877	0.0412501	0.407648	Stress-induced-phphoprotein 1	STIP1
F1N647	504.749	-1.24311	0.0195123	0.287549	Fatty acid synthase	FASN
Q1RMX7	6.35658	-1.24838	0.044007	0.420067	N-acetylneuraminic acid synthase	NANS
A7MBC2	8.38276	-1.25947	0.036884	0.3825	Pyridoxal-dependent decarboxylase domain-containing protein 1	PDXDC1
Q3ZBX0	5.97012	-1.26012	0.0284905	0.343065	Basigin	BSG
Q05443	4.02179	-1.27987	0.049431	0.422272	Lumican	LUM
Q3MHW6	9.34791	-1.31193	0.0488456	0.422272	Monocarboxylate transporter 1	SLC16A1
Q148N0	9.63814	-1.38534	0.0134914	0.231281	2-oxoglutarate dehydrogenase, mitochondrial	OGDH
F1MI32 (+1)	12.1057	-1.42757	0.03055	0.352559	Sodium/potassium-transporting ATPase subunit alpha	ATP1A1
ENSEMBL:ENSBTAP00000007350	6.07744	-1.43185	0.0289971	0.343065	(B taurus) similar to Complement C4-A precursor
A1A4J1	11.4521	-1.49615	0.048528	0.422272	ATP-dependent 6-phphofructokinase, liver type	PFKL
F1MCK2	40.7504	-1.55165	0.00201847	0.0827586	AHNAK Nucleoprotein	AHNAK
A6QR28	14.0135	-1.55679	0.0308087	0.352559	Phpherine aminotransferase	PSAT1
F1N3Q7	15.3038	-1.56449	0.000216155	0.018157	Apolipoprotein A-IV	APOA4
P53712	5.23527	-1.59287	0.00763424	0.16443	Integrin beta-1	ITGB1
F1N789	46.0851	-1.60914	0.0199478	0.288899	Vinculin	VCL
A0A140T867 (+1)	56.4774	-1.60967	0.00660919	0.154214	Keratin, type I cytkeletal 17	KRT17
A7MB35	6.94448	-1.63548	0.0189408	0.287549	Pyruvate dehydrogenase E1 component subunit alpha, somatic form, mitochondrial	PDHA1
P35605	8.37592	-1.69031	0.00431617	0.120853	Coatomer subunit beta'	COPB2
F1N169	141.365	-1.69899	0.00803726	0.168783	Filamin A	FLNA
G3X6L9	20.3297	-1.72791	0.0204379	0.290981	Glutamyl-Prolyl-TRNA Synthetase 1	EPRS
Q3ZBH0	6.61608	-1.81299	0.00189035	0.0827586	T-complex protein 1 subunit beta	CCT2
A3KMV5	13.32	-1.90819	0.00547817	0.135343	Ubiquitin-like modifier-activating enzyme 1	UBA1
Q27966	8.70255	-1.94035	0.000432438	0.0279422	Unconventional myin-Ic	MYO1C
Q863B3	37.3108	-1.94368	0.025675	0.326773	Staphylococcal nuclease domain-containing protein 1	SND1
A7E340 (+2)	3.02567	-1.94758	0.0228541	0.304721	Mucin 15, cell surface associated	MUC15
Q148K7	2.50036	-1.97432	0.0497733	0.422272	Low density lipoprotein receptor-related protein associated protein 1	LRPAP1
Q32L99	3.52643	-1.99816	0.032601	0.365131	Prtaglandin reductase 2	PTGR2
Q5EA68	3.43058	-2.01989	0.0458649	0.422272	Protein transport protein Sec61 subunit alpha isoform 1	SEC61A1
P00735	2.40222	-2.06387	0.023358	0.306574	Prothrombin	F2
P02533	83.1116	-2.07167	0.00239535	0.0874823	Keratin, type I cytoskeletal 14	KRT14
A7YWF1	14.5542	-2.09952	0.00178501	0.0827586	ACSS2 protein	ACSS2
P41541	14.0171	-2.17678	0.00759588	0.16443	General vesicular transport factor p115	USO1
P04264	364.331	-2.20485	1.43936e-05	0.00305367	Keratin, type II cytoskeletal 1	KRT1
P13645	201.483	-2.21246	4.9138e-05	0.00589656	Keratin, type I cytoskeletal 10	KRT10
Q3SYW6	7.99998	-2.2169	0.0192597	0.287549	Eukaryotic translation initiation factor 3 subunit C	EIF3C
A7MB62 (+1)	3.1413	-2.24042	0.0028763	0.0917922	Actin-related protein 2	ACTR2
F1N6D4 (+1)	6.56263	-2.25813	0.0004185	0.0279422	Sodium-dependent phphate transport protein 2B	SLC34A2
A5D7M6 (+2)	101.993	-2.2995	0.000137992	0.0129332	KRT5 protein	KRT5
F1N1G7	5.20471	-2.32478	0.0111332	0.203301	Kinesin-like protein	KIF5B
P35908	169.498	-2.3925	4.56594e-05	0.00589656	Keratin, type II cytoskeletal 2 epidermal	KRT2
E1BND6	5.89514	-2.42958	0.0289443	0.343065	LPS responsive beige-like anchor protein	LRBA
F1N6P2	4.39992	-2.50177	0.0507074	0.422272	Surfeit 4	SURF4
P35527	191.627	-2.53976	5.52956e-07	0.000232241	Keratin, type I cytoskeletal 9	KRT9
A4FUD0	2.58049	-2.56084	0.00534903	0.135343	MTHFD1 protein	MTHFD1
E1BBY7	2.85898	-2.58231	0.0138391	0.232497	Heat shock 70 kDa protein 4	HSPA4
E1BDX8	27.5281	-2.58932	0.0169792	0.271389	Dynein cytoplasmic 1 heavy chain 1	DYNC1H1
E1BKT9	6.34824	-2.83563	0.00295046	0.0917922	Desmoplakin	DSP
P13647	86.9328	-3.10408	0.0453678	0.422272	Keratin, type II cytoskeletal 5	KRT5
F1N3P2	1.32067	-3.12168	0.0387478	0.396929	Ubiquitinyl hydrolase 1	USP5
A7MBA2	2.16044	-3.34609	0.0228538	0.304721	PSMD1 protein	PSMD1
A0A024KLG4 (+3)	5.30466	-4.00118	2.68727e-05	0.00451461	4-hydroxy-tetrahydrodipicolinate reductase	dapB
E1BKZ5	4.80239	-4.1724	0.000985131	0.0591079	Golgin B1	GOLGB1
Q86YZ3	24.6967	-4.30362	1.57226e-08	1.3207e-05	SWISS-PROT:Q86YZ3 Tax_Id
