# Supplementary material for: Novel Perspective on Molecular and Cellular Adaptations of the Mammary Gland-Regulating Milk Constituents and Immunity of Heat-Stressed Dairy Cows
Source: J Agric Food Chem. 2024 Sep 3;72(37):20286–98. doi: 10.1021/acs.jafc.4c03879 (PMC11421017; doi:10.1021/acs.jafc.4c03879)
Supplement: Supplementary file 3 — jf4c03879_si_003.xlsx [file jf4c03879_si_003.xlsx]

## Sheet: KEGG HS vs CON
Category	Number	Term	Count	%	PValue	Genes	List Total	Pop Hits	Pop Total	Fold Enrichment	Bonferroni	Benjamini	FDR
KEGG_PATHWAY	bta03010	Ribosome	19	13.1944	3.53903e-16	RPS9, RPL3, RPS7, RPL32, RPL11, RPS27L, RPL13A, RPS15, RPS16, RPL18A, RPL37A, RPL36, RPL24, RPS20, RPL18, RPS11, RPL28, RPS10, RPS24	72	168	9038	14.1966	4.09672e-14	4.35301e-14	4.35301e-14
KEGG_PATHWAY	bta00620	Pyruvate metabolism	3	2.08333	0.0465741	FH, PC, ACAT1	72	44	9038	8.55871	0.997167	0.874403	0.874403
KEGG_PATHWAY	bta05100	Bacterial invasion of epithelial cells	5	3.47222	0.00293061	ARPC3, CAV1, CLTA, RAC1, VCL	72	76	9038	8.25841	0.303017	0.072093	0.072093
KEGG_PATHWAY	bta04141	Protein processing in endoplasmic reticulum	7	4.86111	0.0022424	PDIA3, HSP90AA1, SSR4, SSR3, HYOU1, CKAP4, SEC31A	72	172	9038	5.10869	0.241282	0.0689538	0.0689538
KEGG_PATHWAY	bta05150	Staphylococcus aureus infection	4	2.77778	0.0516775	KRT17, FGG, KRT10, KRT9	72	107	9038	4.69263	0.998536	0.874403	0.874403
KEGG_PATHWAY	bta01200	Carbon metabolism	4	2.77778	0.0577414	FH, PC, PSAT1, ACAT1	72	112	9038	4.48313	0.999335	0.874403	0.874403
KEGG_PATHWAY	bta05132	Salmonella infection	9	6.25	0.000957571	DYNC1H1, HSP90AA1, ARF1, AHNAK, ARPC3, FLNA, FLNB, RAC1, PFN1	72	261	9038	4.32854	0.11116	0.0392604	0.0392604
KEGG_PATHWAY	bta04915	Estrogen signaling pathway	4	2.77778	0.0942615	HSP90AA1, KRT17, KRT10, KRT9	72	138	9038	3.63849	0.999995	0.966181	0.966181
KEGG_PATHWAY	bta04510	Focal adhesion	5	3.47222	0.0730125	CAV1, FLNA, FLNB, RAC1, VCL	72	201	9038	3.12258	0.999911	0.874403	0.874403

## Sheet: KEGG HS vs PF
Category	Number	Term	Count	%	PValue	Genes	Fold Enrichment	Bonferroni	Benjamini	FDR
KEGG_PATHWAY	bta05100	Bacterial invasion of epithelial cells	4	12.9032	0.000896644	ITGB1, ARPC2, CTNNA1, CLTA	19.8202	0.0642261	0.0663516	0.0636617
KEGG_PATHWAY	bta04611	Platelet activation	4	12.9032	0.00348921	ITGB1, COL1A2, F2, MYL12B	12.347	0.227909	0.0721939	0.0692671
KEGG_PATHWAY	bta04670	Leukocyte transendothelial migration	3	9.67742	0.0341213	ITGB1, CTNNA1, MYL12B	9.82391	0.923392	0.315622	0.302826
KEGG_PATHWAY	bta04530	Tight junction	4	12.9032	0.00995548	ITGB1, ARPC2, HSPA4, MYL12B	8.46255	0.523076	0.122784	0.117807
KEGG_PATHWAY	bta04810	Regulation of actin cytoskeleton	5	16.129	0.00239485	ITGB1, CYFIP1, ARPC2, F2, MYL12B	8.25841	0.162581	0.0721939	0.0692671
KEGG_PATHWAY	bta05132	Salmonella infection	5	16.129	0.00390237	CYFIP1, ARPC2, KIF5B, ACBD3, MYL12B	7.21424	0.251243	0.0721939	0.0692671
KEGG_PATHWAY	bta04510	Focal adhesion	3	9.67742	0.0917963	ITGB1, COL1A2, MYL12B	5.62065	0.999195	0.679293	0.651754

## Sheet: KEGG PF vs CON
Category	Number	Term	Count	%	PValue	Genes	Fold Enrichment	Bonferroni	Benjamini	FDR
KEGG_PATHWAY	bta00020	Citrate cycle (TCA cycle)	3	3.40909	0.0190458	PDHA1, OGDH, SUCLG2	13.8551	0.941922	0.234898	0.223788
KEGG_PATHWAY	bta05100	Bacterial invasion of epithelial cells	7	7.95455	1.25092e-05	ITGB1, ACTR2, ARPC3, CAV1, CTNNA1, RAC1, VCL	13.1866	0.00184966	0.00185136	0.0017638
KEGG_PATHWAY	bta01200	Carbon metabolism	7	7.95455	0.000112917	PFKL, PDHA1, ACSS2, PSAT1, OGDH, SUCLG2, TALDO1	8.94808	0.0165738	0.0071127	0.00677628
KEGG_PATHWAY	bta03010	Ribosome	8	9.09091	0.000144176	RPS15, RPS9, RPL18A, RPL11, RPL35A, RPL35, RPL28, RPS24	6.81758	0.0211135	0.0071127	0.00677628
KEGG_PATHWAY	bta00010	Glycolysis / Gluconeogenesis	3	3.40909	0.0715227	PFKL, PDHA1, ACSS2	6.71106	0.999983	0.588076	0.560261
KEGG_PATHWAY	bta04670	Leukocyte transendothelial migration	5	5.68182	0.00795549	ITGB1, CTNNA1, RAC1, VCL, MYL12B	6.22475	0.693372	0.130824	0.124636
KEGG_PATHWAY	bta04520	Adherens junction	4	4.54545	0.0252522	CTNNA1, RAC1, VCL, MYL12B	6.22475	0.977299	0.287487	0.27389
KEGG_PATHWAY	bta01230	Biosynthesis of amino acids	3	3.40909	0.0896914	PFKL, PSAT1, TALDO1	5.88367	0.999999	0.645979	0.615426
KEGG_PATHWAY	bta04918	Thyroid hormone synthesis	3	3.40909	0.0960239	TTR, ALB, ATP1A1	5.65142	1	0.645979	0.615426
KEGG_PATHWAY	bta04915	Estrogen signaling pathway	5	5.68182	0.0148079	KRT19, KRT17, KRT14, KRT10, KRT9	5.18729	0.890075	0.199233	0.18981
